# Supplementary material for: Arrest of Nuclear Division in Plasmodium through Blockage of Erythrocyte Surface Exposed Ribosomal Protein P2
Source: PLoS Pathog. 2012 Aug 9;8(8):e1002858. doi: 10.1371/journal.ppat.1002858 (PMC3415463; doi:10.1371/journal.ppat.1002858)
Supplement: Table S1 — Mass spectrometric data of immunoprecipitated 65 kDa band excised from SDS-PAGE of IE ghost preparation from IEs at 30 hrs PMI. List of peptides of P2 and other proteins was obtained through mascot analysis and is shown with all mass spectrometric parameters. (XLS) [file ppat.1002858.s012.xls]

## Sheet: Sheet1
				MS data for 65 kDa band excised from SDS-PAGE of IE ghost preparation.
prot_hit_num	prot_acc	prot_desc	prot_score	prot_mass	prot_matches	prot_matches_sig	prot_sequences	prot_sequences_sig	prot_cover	prot_len	prot_pi	prot_tax_str	prot_seq	pep_query	pep_exp_mz	pep_exp_mr	pep_exp_z	pep_miss	pep_score
1	2::RLA2_PLAFA	60S acidic ribosomal protein P2 OS=Plasmodium falciparum GN=MAL3P3.19 PE=3 SV=1	51	12055	1	1	1	1	47.5	112	4.2	Plasmodium falciparum 3D7	NVLGAVNADVEDEVLNNFIDSLK	2516	830.096	2487.27	3	0	50.62
1	2::RLA2_PLAFA	60S acidic ribosomal protein P2 OS=Plasmodium falciparum GN=MAL3P3.19 PE=3 SV=1	68	12055	1	1	1	1	4.5	112	4.2	Plasmodium falciparum 3D7	MAMK	2516	480.768	480.768	0	0	95
3	gi|124015285	erythrocyte membrane protein 1 [Plasmodium falciparum]	25	254985	1	1	1	1	0.4	2223	5.37	Plasmodium falciparum	MAPVRGGGGNDYSDAKDFLDKIGQQVYDEVKNGEAKTYKDELKGKLSLASTSSETNSTENPCDFEYTEHTTSAKGNTKPCGNDGNVERFPDKEGAECANNRIEGNNNASNGKDFGACAPYRRLSLCNKNLEYINRYDSSKAKHDLLAEVCMAAKFEAQSLIRYHPQYQAKYPDSNSQICTVLARSFADIGDIVRGKDLYLGKKKKNQNGKETEREKLEKSLKNIFKKIYEGLTTENGVKARYQNDTGDFFKLREDWWTANRETVWKALTCDVDGSYFRATCSDLNGSFSQAKDKCRCNDDKKPGKPKAGDGDVTIVPTYFDYVPQYLRWFEEWAEDFCRKKKKYVNIVKKFCREGENGEEKYCSRNGYDCTKTKPAIGKYRMGNQCTKCLFACNPYVEW…	1613	494.759	987.503	2	0	25.12
2	gi|296004903	conserved Plasmodium protein, unknown function [Plasmodium falciparum 3D7]	24	306044	1	0	1	0	0.5	2580	5.14	Plasmodium falciparum 3D7	MSHNNMKENAYINNPEFPFKKLNIEKIEKIRKSVSLCNKSGINNSKSREHSLDKKVADNVKNKDLERMNSCTLSKNVNNKNKKKNFIERNIEKISMLSKKNNMFIKSVKNCNRKHIIGYDVQKDDNTIDMKQNRVKKNYELFRRNVSTNSKRDTFTSDERNNDISKKKSELKKNNITNIDDYNGNNNNKEKKSTKNIYNHKNSSYNINQKGNSKVNDISFESSRNLDTTSSINYNQKTKKNIYDRRTLMRRQNTLLNEDVDNKCVKGNLNTHAKSKKDINEFNIKENYDGDNNDNDGDNDGDNDGDNDGDNDGDNDGDNDGDNDGDNDGDNDGGNNDYDDDNNNIEKHARQINSRQNKERCSAVRKNIQEVNEDTGPVNEQSDDDNNNNMNVIINRNIR…	3275	473.258	1416.75	3	0	23.67
3	gi|86171178	stevor [Plasmodium falciparum 3D7]	24	34507	1	1	1	1	2	302	8.99	Plasmodium falciparum 3D7	MNIYYVKILIFTFLVNTLILSHNENCQNNQYNISLIKNNTQRTTIKPRLLAQTKNHNPHYHNDPELKEMIDKLNKEAIKKYQKIHEPYEQLQELVEKKGTKPVGEHGTEPMSTIEKELLETYEKMFGDKKDIMLKSGMPPNDDDRSDKSITCECTDINNPDLTKAKSKDKYLKRLKEGCTRGICTCSVGSAFLTLIGLAAAKKAAVAAFSAPYDACVSSTSLFYIFDSGTLASALKVGSTCASVATDMAGTVSSAATTAIIPFSISIYVLIVITVLLIILYIWLYRRRKNSWKHECKKHLCK	2303	400.217	798.42	2	0	23.53
4	gi|124810257	DNA-3-methyladenine glycosylase, putative [Plasmodium falciparum 3D7]	22	59846	1	1	1	1	1.4	501	9.07	Plasmodium falciparum 3D7	MEKMNEFSNNNNNNNNDDDDRGSLKLKQLRNSIKGKKRKHDSITKDNDIINASKVIIKKNVMTTQLFDDINKLSYVYFLLKYYFDNNPLKILNENFYLKDDVLYITEILIGHILWVFDEKQNKLYGSRIIELESYNGVNDKASHAYNNRKTNRNMSMFEKGGISYVYLCYGIHNCLNIVTNIQNIPDAILVRSTEPLYNIEYFLSNKFEKISQYLLSNSIFIHKNIKEQQKNNSTPKNKRNQQGNISNKDGNIINETNYLTKIDELINIFKMIKKKQLLKLCSGPGCVTKSQDITRQDDKQYFFVGTNIEKENKTNTINNNNNNKRNNCSNLQKNSKYFNNNDYIKKNNNKSNNIHSDNDCSIDISNCTKENKQTNHCKNEYIQDHVNYNELMEYYYFL…	2124	387.744	773.473	2	2	21.93
5	gi|124506411	Mitochondrial import receptor subunit, putative (TOM22) [Plasmodium falciparum 3D7]	16	12067	1	0	1	0	8.6	105	10.18	Plasmodium falciparum 3D7	MGTALSKIITINEENRLVISNKPVFQLAHKDAIRMRNKLRVAKNRINNFLKKSIKTTSWVVWIAGVSVVVLVTPIAFQYEKECQLFEMQAQFFQAQQAANVPQLN	1021	276.153	1100.58	4	0	16.38
6	gi|124803399	rifin [Plasmodium falciparum 3D7]	15	40319	1	0	1	0	5.9	356	9.53	Plasmodium falciparum 3D7	MKLHYTKMLLFFFLLNILLTSYYAHNKNKPSITSHHTPRYTSRVLSECDTESSIYDSDEEINSVKEIFERQTSQRLREYDERLQEKRQKRKEQRDKNIQKIIQKDKMEKNLAEKIEKGCLMCGCGLGSVAGSVGLFGGIAINIWKNVALDVGIKEAIKAAAAEISASANAAGAAEIMKLIKSKFVVSTLGGKDLGTYFATTSYKDVTNITQAVQQLYFEKCILPSSGSLRFPFADANRHIPICQSVWNQIQTVSQRGQYISPDEIIKRTVKTMVADAEEPAKAAAEAARESAINAIKARETGLINTVFMSKQTAIIASVVAILIIVLVMIIIYLVLRYRRKKKMNKKAQYTKLLKE	3665	533.274	2129.07	4	2	15.15
