# Supplementary material for: Arrest of Nuclear Division in Plasmodium through Blockage of Erythrocyte Surface Exposed Ribosomal Protein P2
Source: PLoS Pathog. 2012 Aug 9;8(8):e1002858. doi: 10.1371/journal.ppat.1002858 (PMC3415463; doi:10.1371/journal.ppat.1002858)
Supplement: Table S2 — Mass spectrometric data of immuno-precipitated P. falciparum parasite protein using E2G12 (Figure. S3A). List of peptides of P2 and other proteins was obtained through mascot analysis and is shown with all mass spectrometric parameters. (XLS) [file ppat.1002858.s013.xls]

## Sheet: Sheet1
MS data for 65 kDa band excised from SDS-PAGE of E2G12 immunoprecipitated preparation from parasite extract.
prot_hit_num	prot_acc	prot_desc	prot_score	prot_mass	prot_matches	prot_matches_sig	prot_sequences	prot_sequences_sig	pep_query	pep_rank	pep_isbold	pep_isunique	pep_exp_mz	pep_exp_mr	pep_exp_z	pep_calc_mr	pep_delta	pep_miss	pep_score	pep_expect	pep_res_before	pep_seq	pep_res_after	pep_var_mod	pep_var_mod_pos	pep_scan_title
1	gi|124504853	60S Acidic ribosomal protein P2 [Plasmodium falciparum 3D7]	475	12055	25	10	1	1	286	1	1	1	830.093	2487.26	3	2487.25	0.0078	0	3.47	430	K	NVLGAVNADVEDEVLNNFIDSLK	G			10_msms.d, MS/MS of 830.0929718 3+ at 11.23045 mins
2	gi|124505539	hypothetical protein PFD0985w [Plasmodium falciparum 3D7]	17	150185	11	0	4	0	133	6	1	1	715.823	1429.63	2	1430.63	-1.0012	0	4.51	340	K	SLIVQYENEEK	L	Phospho (ST)	0.40000000000.0	10_msms.d, MS/MS of 715.8231506 2+ at 6.62526666666667 mins
2	gi|124505539	hypothetical protein PFD0985w [Plasmodium falciparum 3D7]	17	150185	11	0	4	0	235	2	1	1	994.964	1987.91	2	1987.78	0.1366	0	4.64	320	K	GGNNNNNNNNNNSGTYVK	N	Phospho (ST)	0.000000000000004000.0	10_msms.d, MS/MS of 994.9640503 2+ at 7.73555 mins
2	gi|124505539	hypothetical protein PFD0985w [Plasmodium falciparum 3D7]	17	150185	11	0	4	0	277	1	1	1	802.49	2404.45	3	2403.98	0.4669	1	20.1	5.6	K	VLNNNGLGSSMNSYNEAYKK	N	Acetyl (N-term); 2 Phospho (ST)	2.00000000440000000000.0	10_msms.d, MS/MS of 802.4898071 3+ at 8.57108333333333 mins
2	gi|124505539	hypothetical protein PFD0985w [Plasmodium falciparum 3D7]	17	150185	11	0	4	0	278	1	1	1	802.49	2404.45	3	2403.98	0.4669	1	20.44	5.2	K	VLNNNGLGSSMNSYNEAYKK	N	Acetyl (N-term); Phospho (ST); Phospho (Y)	2.00000000040000000500.0	10_msms.d, MS/MS of 802.4898071 3+ at 8.5918 mins
2	gi|124505539	hypothetical protein PFD0985w [Plasmodium falciparum 3D7]	17	150185	11	0	4	0	279	1	1	1	802.695	2405.06	3	2403.98	1.0824	1	19.65	8.6	K	VLNNNGLGSSMNSYNEAYKK	N	Acetyl (N-term); 2 Phospho (ST)	2.00000000440000000000.0	10_msms.d, MS/MS of 802.6949768 3+ at 8.57678333333333 mins
2	gi|124505539	hypothetical protein PFD0985w [Plasmodium falciparum 3D7]	17	150185	11	0	4	0	280	1	1	1	802.695	2405.06	3	2403.98	1.0824	1	20.46	7.1	K	VLNNNGLGSSMNSYNEAYKK	N	Acetyl (N-term); Phospho (ST); Phospho (Y)	2.00000000040000000500.0	10_msms.d, MS/MS of 802.6949768 3+ at 8.59748333333333 mins
2	gi|124505539	hypothetical protein PFD0985w [Plasmodium falciparum 3D7]	17	150185	11	0	4	0	281	6	1	1	803.694	2408.06	3	2408.04	0.0235	1	15.56	22	K	VLNNNGLGSSMNSYNEAYKK	N	2 Acetyl (K); Acetyl (N-term); Phospho (Y)	2.00000000000000000511.0	10_msms.d, MS/MS of 803.6936035 3+ at 8.55035 mins
2	gi|124505539	hypothetical protein PFD0985w [Plasmodium falciparum 3D7]	17	150185	11	0	4	0	299	1	1	1	830.43	2488.27	3	2488.02	0.2479	1	16.79	19	K	EKNGGGGVVSSSSSSPTTGFFQK	Y	Acetyl (K); Acetyl (N-term); 2 Phospho (ST)	2.00000000044000000000001.0	10_msms.d, MS/MS of 830.4297824 3+ at 11.9215 mins
2	gi|124505539	hypothetical protein PFD0985w [Plasmodium falciparum 3D7]	17	150185	11	0	4	0	310	8	0	1	830.43	2488.27	3	2488	0.2657	1	5.05	290	K	VLNNNGLGSSMNSYNEAYKK	N	2 Acetyl (K); Acetyl (N-term); Phospho (ST); Phospho (Y)	2.00000000400000000511.0	10_msms.d, MS/MS of 830.4297824 3+ at 8.78238333333333 mins
2	gi|124505539	hypothetical protein PFD0985w [Plasmodium falciparum 3D7]	17	150185	11	0	4	0	314	3	0	1	830.43	2488.27	3	2488	0.2657	1	2.81	480	K	VLNNNGLGSSMNSYNEAYKK	N	2 Acetyl (K); Acetyl (N-term); Phospho (ST); Phospho (Y)	2.00000000040005000011.0	10_msms.d, MS/MS of 830.4297824 3+ at 8.9673 mins
2	gi|124505539	hypothetical protein PFD0985w [Plasmodium falciparum 3D7]	17	150185	11	0	4	0	320	3	1	1	830.735	2489.18	3	2488	1.1808	1	16.98	14	K	VLNNNGLGSSMNSYNEAYKK	N	2 Acetyl (K); Acetyl (N-term); Phospho (ST); Phospho (Y)	2.00000000000040000511.0	10_msms.d, MS/MS of 830.7348022 3+ at 8.8088 mins
